# Supplementary material for: Association between Ustekinumab Trough Levels, Serum IL-22, and Oncostatin M Levels and Clinical and Biochemical Outcomes in Patients with Crohn’s Disease
Source: J Clin Med. 2024 Mar 7;13(6):1539. doi: 10.3390/jcm13061539 (PMC10971511; doi:10.3390/jcm13061539)
Supplement: Supplementary file 1 [file jcm-13-01539-s001.zip]

Archive with 1 entries (1 files):
- jcm-2862534-supplementary.pdf
